# Supplementary material for: Model Construction and Prediction of Combined Toxicity of Arsenic(V) and Lead(II) on Chlamydomonas reinhardtii
Source: Biology (Basel). 2025 Oct 11;14(10):1395. doi: 10.3390/biology14101395 (PMC12561832; doi:10.3390/biology14101395)
Supplement: Supplementary file 1 [file biology-14-01395-s001.zip]

Archive with 1 entries (1 files):
- biology-3899250-supplementary.pdf
